# Supplementary material for: Microbial Efflux Pump Inhibitors: A Journey around Quinoline and Indole Derivatives
Source: Molecules. 2021 Nov 19;26(22):6996. doi: 10.3390/molecules26226996 (PMC8618814; doi:10.3390/molecules26226996)
Supplement: Supplementary file 1 [file molecules-26-06996-s001.zip]

Archive with 1 entries (1 files):
- molecules-1437775-supplementary.pdf
